# Supplementary material for: Exploring the Anticancer Potential of the Multistrain Probiotic Formulation OxxySlab in Bladder Cancer Cell Lines
Source: Antioxidants (Basel). 2025 Oct 26;14(11):1282. doi: 10.3390/antiox14111282 (PMC12649232; doi:10.3390/antiox14111282)
Supplement: Supplementary file 1 [file antioxidants-14-01282-s001.zip]

Archive with 1 entries (1 files):
- antioxidants-3923716-supplementary.pdf
